# Supplementary material for: Transcriptomic differences in chromatin and cell cycle regulation in A549 cells after irradiation with carbon ions and X-rays
Source: Front Oncol. 2026 Jul 14;16:1869974. doi: 10.3389/fonc.2026.1869974 (PMC13408517; doi:10.3389/fonc.2026.1869974)
Supplement: Supplementary file 2 [file Table1.xlsx]

## Sheet: Abbreviations & Notes
Supplementary Appendix II — Abbreviations, Notes, and Pathway Information
1. Abbreviations
Abbreviation	Full Term	Context	Notes
NES	Normalized Enrichment Score	GSEA — pathway level	Reflects the degree to which a gene set is enriched at the top or bottom of a ranked gene list. NES > 0 indicates net upregulation; NES < 0 indicates net downregulation. This is a pathway-level statistic, not an individual gene statistic.
FDR (BH)	False Discovery Rate — Benjamini-Hochberg adjusted p-value	GSEA — pathway level	Multiple testing-corrected p-value for pathway-level enrichment. This is a pathway-level statistic, not an individual gene statistic.
padj	Benjamini-Hochberg adjusted p-value	DESeq2 — gene level	Gene-level multiple testing-corrected p-value from DESeq2 differential expression analysis.
LFC / log2FC	Log2 Fold Change	DESeq2 — gene level	Log base 2 of the ratio of normalised expression between two conditions. LFC > 0 indicates upregulation; LFC < 0 indicates downregulation.
GSEA	Gene Set Enrichment Analysis	Pathway analysis	Pre-ranked GSEA performed using the fgsea package (v1.36.2). Genes ranked by DESeq2 Wald statistic.
ORA	Over-Representation Analysis	Pathway analysis	Performed using clusterProfiler (v4.18.4) on significantly differentially expressed genes (padj < 0.05, |log2FC| >= 1).
VST	Variance Stabilising Transformation	Quality control	Applied using DESeq2 prior to PCA. blind = FALSE was used, applying fitted dispersion estimates from the design model.
PCA	Principal Component Analysis	Quality control	Performed on VST-transformed counts using the top 500 most variable genes.
DEG	Differentially Expressed Gene	General	Gene meeting both criteria: padj < 0.05 and |log2FC| >= 1.
X8 vs. X0	X-ray irradiated (8 Gy) vs. unirradiated control	Contrast label	Photon-mediated transcriptional response.
C8 vs. C0	Carbon ion irradiated (8 Gy) vs. unirradiated control	Contrast label	Carbon ion-mediated transcriptional response.
C8 vs. X8	Carbon ion irradiated vs. X-ray irradiated (both 8 Gy)	Contrast label	Direct comparison of radiation quality at equal physical dose.
✓	Gene is a leading-edge gene in this contrast	Table notation	The gene appears in the leading edge of the GSEA enrichment for the indicated pathway and contrast.
–	Gene is not a leading-edge gene in this contrast	Table notation	The gene does not appear in the leading edge for the indicated pathway and contrast.
Present in N contrasts	Number of contrasts in which this gene is a leading-edge gene	Table notation	Maximum value is 3 (all three contrasts). Genes with value = 3 are leading-edge genes across all pairwise comparisons.
2. MSigDB Hallmark Gene Set Identifiers
Hallmark Gene Set Name	MSigDB ID	Collection	Description
HALLMARK_G2M_CHECKPOINT	M5901	H — Hallmark	Genes involved in the G2/M checkpoint, as in progression through the cell division cycle.
HALLMARK_E2F_TARGETS	M5925	H — Hallmark	Genes encoding cell cycle related targets of E2F transcription factors.
HALLMARK_MITOTIC_SPINDLE	M5908	H — Hallmark	Genes encoding components of the mitotic spindle, as in progression through mitosis.
HALLMARK_P53_PATHWAY	M5939	H — Hallmark	Genes involved in p53 pathways and networks.
HALLMARK_TNFA_SIGNALING_VIA_NFKB	M5890	H — Hallmark	Genes regulated by NF-kB in response to TNF stimulation.
HALLMARK_APOPTOSIS	M5902	H — Hallmark	Genes mediating programmed cell death by activation of caspases.
HALLMARK_EPITHELIAL_MESENCHYMAL_TRANSITION	M5930	H — Hallmark	Genes defining epithelial-mesenchymal transition, as in progression of cancer.
HALLMARK_INFLAMMATORY_RESPONSE	M5932	H — Hallmark	Genes encoding components of inflammatory response pathways.
HALLMARK_KRAS_SIGNALING_UP	M5915	H — Hallmark	Genes upregulated by KRAS activation.

## Sheet: Genes Information
Gene Symbols and Ensembl IDs — All genes listed in Supplementary Appendix II
Gene symbols follow HGNC nomenclature. Ensembl IDs refer to GRCh38 (hg38) human genome assembly.
Gene Symbol	Ensembl Gene ID	Gene name
ABCC5	ENSG00000114770	ATP binding cassette subfamily C member 5
ABHD4	ENSG00000100439	abhydrolase domain containing 4
ABL1	ENSG00000097007	ABL proto-oncogene 1, non-receptor tyrosine kinase
ABR	ENSG00000159842	active BCR-related
ACTN4	ENSG00000130402	actinin alpha 4
AEN	ENSG00000181026	apoptosis enhancing nuclease
AK1	ENSG00000106992	adenylate kinase 1
AKAP13	ENSG00000170776	A-kinase anchoring protein 13
ALMS1	ENSG00000116127	ALMS1 centrosome and basal body associated protein
AMD1	ENSG00000123505	adenosylmethionine decarboxylase 1
ANKRA2	ENSG00000164331	ankyrin repeat family A member 2
ANLN	ENSG00000011426	anillin actin binding protein
ANP32E	ENSG00000143401	acidic nuclear phosphoprotein 32 family member E
APAF1	ENSG00000120868	apoptotic peptidase activating factor 1
APC	ENSG00000134982	APC regulator of WNT signaling pathway
ARAP3	ENSG00000120318	ArfGAP with RhoGAP domain, ankyrin repeat and PH domain 3
ARFGEF1	ENSG00000066777	ADP ribosylation factor guanine nucleotide exchange factor 1
ARFIP2	ENSG00000132254	ADP ribosylation factor interacting protein 2
ARHGAP29	ENSG00000137962	Rho GTPase activating protein 29
ARHGAP5	ENSG00000100852	Rho GTPase activating protein 5
ARHGDIA	ENSG00000141522	Rho GDP dissociation inhibitor alpha
ARHGEF12	ENSG00000196914	Rho guanine nucleotide exchange factor 12
ARHGEF2	ENSG00000116584	Rho/Rac guanine nucleotide exchange factor 2
ARID4A	ENSG00000032219	AT-rich interaction domain 4A
ASF1A	ENSG00000111875	anti-silencing function 1A histone chaperone
ASF1B	ENSG00000105011	anti-silencing function 1B histone chaperone
ATAD2	ENSG00000156802	ATPase family AAA domain containing 2
ATF3	ENSG00000162772	activating transcription factor 3
ATF5	ENSG00000169136	activating transcription factor 5
ATRX	ENSG00000085224	ATRX chromatin remodeler
AURKA	ENSG00000087586	aurora kinase A
AURKB	ENSG00000178999	aurora kinase B
BAIAP2	ENSG00000175866	BAI1 associated protein 2
BAK1	ENSG00000030110	BCL2 antagonist/killer 1
BARD1	ENSG00000138376	BRCA1 associated RING domain 1
BAX	ENSG00000087088	BCL2 associated X, apoptosis regulator
BCAR1	ENSG00000050820	breast cancer anti-estrogen resistance 1
BCL3	ENSG00000069399	BCL3 transcription coactivator
BCR	ENSG00000186716	BCR activator of RhoGEF and GTPase
BIN1	ENSG00000136717	bridging integrator 1
BIRC5	ENSG00000089685	baculoviral IAP repeat containing 5 (survivin)
BLCAP	ENSG00000166619	bladder cancer associated protein
BMP2	ENSG00000125845	bone morphogenetic protein 2
BRCA1	ENSG00000012048	BRCA1 DNA repair associated
BRCA2	ENSG00000139618	BRCA2 DNA repair associated
BRMS1L	ENSG00000100916	BRMS1 like transcriptional repressor
BTG2	ENSG00000159388	BTG anti-proliferation factor 2
BUB1	ENSG00000169679	BUB1 mitotic checkpoint serine/threonine kinase
BUB1B	ENSG00000156970	BUB1 mitotic checkpoint serine/threonine kinase B
BUB3	ENSG00000154473	BUB3 mitotic checkpoint protein
CASP8AP2	ENSG00000118412	caspase 8 associated protein 2
CBX1	ENSG00000108468	chromobox 1
CBX5	ENSG00000094916	chromobox 5
CCDC88A	ENSG00000115355	coiled-coil domain containing 88A
CCNA2	ENSG00000145386	cyclin A2
CCNB2	ENSG00000157456	cyclin B2
CCNE1	ENSG00000105173	cyclin E1
CCNF	ENSG00000162063	cyclin F
CCNG1	ENSG00000113328	cyclin G1
CCNK	ENSG00000090061	cyclin K
CCNT1	ENSG00000129315	cyclin T1
CD2AP	ENSG00000198087	CD2 associated protein
CD82	ENSG00000085117	CD82 molecule
CDC20	ENSG00000117399	cell division cycle 20
CDC25A	ENSG00000164045	cell division cycle 25A
CDC25B	ENSG00000101224	cell division cycle 25B
CDC27	ENSG00000004897	cell division cycle 27
CDC42BPA	ENSG00000143776	CDC42 binding protein kinase alpha
CDC42EP1	ENSG00000128283	CDC42 effector protein 1
CDC7	ENSG00000097046	cell division cycle 7
CDCA3	ENSG00000111665	cell division cycle associated 3
CDCA8	ENSG00000134690	cell division cycle associated 8
CDK1	ENSG00000170312	cyclin dependent kinase 1
CDK4	ENSG00000135446	cyclin dependent kinase 4
CDK5RAP2	ENSG00000136861	CDK5 regulatory subunit associated protein 2
CDKN1A	ENSG00000124762	cyclin dependent kinase inhibitor 1A (p21)
CDKN1B	ENSG00000111276	cyclin dependent kinase inhibitor 1B (p27)
CDKN2C	ENSG00000123080	cyclin dependent kinase inhibitor 2C
CDKN3	ENSG00000100526	cyclin dependent kinase inhibitor 3
CENPA	ENSG00000115163	centromere protein A
CENPE	ENSG00000138778	centromere protein E
CENPF	ENSG00000117724	centromere protein F
CEP192	ENSG00000101639	centrosomal protein 192
CEP57	ENSG00000166037	centrosomal protein 57
CHAF1A	ENSG00000167670	chromatin assembly factor 1 subunit A
CHEK1	ENSG00000149554	checkpoint kinase 1
CHEK2	ENSG00000183765	checkpoint kinase 2
CHMP1A	ENSG00000131165	charged multivesicular body protein 1A
CIT	ENSG00000122966	citron rho-interacting serine/threonine kinase
CKAP5	ENSG00000175216	cytoskeleton associated protein 5
CKS2	ENSG00000123975	CDC28 protein kinase regulatory subunit 2
CLASP1	ENSG00000074054	cytoplasmic linker associated protein 1
CLIP1	ENSG00000130779	CAP-Gly domain containing linker protein 1
CNOT9	ENSG00000144580	CCR4-NOT transcription complex subunit 9
CNTRL	ENSG00000119397	centriolin
CNTROB	ENSG00000170037	centrobin, centriole duplication and spindle assembly protein
COQ8A	ENSG00000163050	coenzyme Q8A
CSE1L	ENSG00000124207	CSE1 chromosome segregation 1 like
CSNK1D	ENSG00000141551	casein kinase 1 delta
CTCF	ENSG00000102974	CCCTC-binding factor
CTSD	ENSG00000117984	cathepsin D
CTTN	ENSG00000085733	cortactin
CUL1	ENSG00000055130	cullin 1
CUL3	ENSG00000036257	cullin 3
CUL4A	ENSG00000139842	cullin 4A
CUL5	ENSG00000166266	cullin 5
CYFIP2	ENSG00000055163	cytoplasmic FMR1 interacting protein 2
DBF4	ENSG00000006634	DBF4 zinc finger
DCK	ENSG00000156136	deoxycytidine kinase
DCLRE1B	ENSG00000118655	DNA cross-link repair 1B
DCTPP1	ENSG00000179958	dCTP pyrophosphatase 1
DCXR	ENSG00000169738	dicarbonyl and L-xylulose reductase
DDB2	ENSG00000134574	damage specific DNA binding protein 2
DDIT3	ENSG00000175197	DNA damage inducible transcript 3
DDX39A	ENSG00000123136	DExD-box helicase 39A
DEK	ENSG00000124795	DEK proto-oncogene
DEPDC1	ENSG00000024526	DEP domain containing 1
DGKA	ENSG00000065357	diacylglycerol kinase alpha
DIAPH3	ENSG00000139734	diaphanous related formin 3
DKC1	ENSG00000130826	dyskeratosis congenita 1, dyskerin
DLGAP5	ENSG00000126787	DLG associated protein 5
DNMT1	ENSG00000130816	DNA methyltransferase 1
DRAM1	ENSG00000136048	DNA damage regulated autophagy modulator 1
DSCC1	ENSG00000136982	DNA replication and sister chromatid cohesion 1
DST	ENSG00000151914	dystonin
DTYMK	ENSG00000168393	deoxythymidylate kinase
DYNC1H1	ENSG00000197102	dynein cytoplasmic 1 heavy chain 1
DYNLL2	ENSG00000264364	dynein light chain LC8-type 2
E2F1	ENSG00000101412	E2F transcription factor 1
E2F2	ENSG00000007968	E2F transcription factor 2
E2F3	ENSG00000112242	E2F transcription factor 3
E2F4	ENSG00000205250	E2F transcription factor 4
E2F8	ENSG00000129173	E2F transcription factor 8
ECT2	ENSG00000114346	epithelial cell transforming 2
EI24	ENSG00000149547	EI24 autophagy associated transmembrane protein
EPB41	ENSG00000159023	erythrocyte membrane protein band 4.1
EPHA2	ENSG00000142627	EPH receptor A2
EPS8L2	ENSG00000177106	EPS8 like 2
ESPL1	ENSG00000135476	extra spindle pole bodies like 1, separase
EZH2	ENSG00000106462	enhancer of zeste 2 polycomb repressive complex 2 subunit
EZR	ENSG00000092820	ezrin
FANCC	ENSG00000158169	FA complementation group C
FAS	ENSG00000026103	Fas cell surface death receptor
FBXO5	ENSG00000112029	F-box protein 5 (Emi1)
FBXW7	ENSG00000109670	F-box and WD repeat domain containing 7
FDXR	ENSG00000161513	ferredoxin reductase
FGD6	ENSG00000180263	FYVE, RhoGEF and PH domain containing 6
FLNA	ENSG00000196924	filamin A
FSCN1	ENSG00000075618	fascin actin-bundling protein 1
FUCA1	ENSG00000179163	alpha-L-fucosidase 1
G3BP1	ENSG00000145907	G3BP stress granule assembly factor 1
GADD45A	ENSG00000116717	growth arrest and DNA damage inducible alpha
GEMIN4	ENSG00000179409	gem nuclear organelle associated protein 4
GINS1	ENSG00000101003	GINS complex subunit 1
GINS3	ENSG00000181938	GINS complex subunit 3
H2AC25	ENSG00000181218	H2A clustered histone 25
H2AX	ENSG00000188486	H2A.X variant histone
H2AZ1	ENSG00000164032	H2A.Z variant histone 1
H2AZ2	ENSG00000105968	H2A.Z variant histone 2
HBEGF	ENSG00000113070	heparin binding EGF like growth factor
HDAC3	ENSG00000171720	histone deacetylase 3
HELLS	ENSG00000119969	helicase, lymphoid specific
HMGB2	ENSG00000164104	high mobility group box 2
HMGB3	ENSG00000029993	high mobility group box 3
HMMR	ENSG00000072571	hyaluronan mediated motility receptor
HNRNPD	ENSG00000138668	heterogeneous nuclear ribonucleoprotein D
HNRNPU	ENSG00000153187	heterogeneous nuclear ribonucleoprotein U
HOOK3	ENSG00000168172	hook microtubule tethering protein 3
HRAS	ENSG00000174775	HRas proto-oncogene, GTPase
HSPA4L	ENSG00000164070	heat shock protein family A member 4 like
HSPA8	ENSG00000109971	heat shock protein family A member 8
HUS1	ENSG00000136273	HUS1 checkpoint clamp component
IER5	ENSG00000162783	immediate early response 5
INCENP	ENSG00000149503	inner centromere protein
IP6K2	ENSG00000068745	inositol hexakisphosphate kinase 2
IPO7	ENSG00000205339	importin 7
IRAK1	ENSG00000184216	interleukin 1 receptor associated kinase 1
ISCU	ENSG00000136003	iron-sulfur cluster assembly enzyme
ITGB4	ENSG00000132470	integrin subunit beta 4
ITSN1	ENSG00000205726	intersectin 1
JPT1	ENSG00000189159	Jupiter microtubule associated homolog 1
KATNA1	ENSG00000186625	katanin catalytic subunit A1
KIF11	ENSG00000138160	kinesin family member 11
KIF15	ENSG00000163808	kinesin family member 15
KIF18B	ENSG00000186185	kinesin family member 18B
KIF1B	ENSG00000054523	kinesin family member 1B
KIF20B	ENSG00000138182	kinesin family member 20B
KIF22	ENSG00000079616	kinesin family member 22
KIF23	ENSG00000137807	kinesin family member 23
KIF2C	ENSG00000142945	kinesin family member 2C
KIF3C	ENSG00000084731	kinesin family member 3C
KIF4A	ENSG00000090889	kinesin family member 4A
KIF5B	ENSG00000170759	kinesin family member 5B
KLF4	ENSG00000136826	Kruppel like factor 4
KMT5A	ENSG00000183955	lysine methyltransferase 5A
KNL1	ENSG00000137812	kinetochore scaffold 1
KNTC1	ENSG00000184445	kinetochore associated 1
KPNA2	ENSG00000182481	karyopherin subunit alpha 2
KPNB1	ENSG00000108424	karyopherin subunit beta 1
LBR	ENSG00000143815	lamin B receptor
LIG3	ENSG00000005156	DNA ligase 3
LMNB1	ENSG00000113368	lamin B1
LRPPRC	ENSG00000138095	leucine rich pentatricopeptide repeat containing
MAD2L1	ENSG00000164109	mitotic arrest deficient 2 like 1
MAP1S	ENSG00000130479	microtubule associated protein 1S
MAP3K20	ENSG00000091436	mitogen-activated protein kinase kinase kinase 20
MAPKAPK3	ENSG00000114738	MAPK activated protein kinase 3
MCM2	ENSG00000073111	minichromosome maintenance complex component 2
MCM3	ENSG00000112118	minichromosome maintenance complex component 3
MCM5	ENSG00000100297	minichromosome maintenance complex component 5
MCM6	ENSG00000076003	minichromosome maintenance complex component 6
MCM7	ENSG00000166508	minichromosome maintenance complex component 7
MDM2	ENSG00000135679	MDM2 proto-oncogene
MELK	ENSG00000165304	maternal embryonic leucine zipper kinase
MKI67	ENSG00000148773	marker of proliferation Ki-67
MKNK2	ENSG00000099875	MAP kinase interacting serine/threonine kinase 2
MMS22L	ENSG00000146263	MMS22 like, DNA repair protein
MNAT1	ENSG00000020426	MNAT1 component of CDK activating kinase
MRE11	ENSG00000020922	MRE11 homolog, double strand break repair nuclease
MSH2	ENSG00000095002	mutS homolog 2
MTF2	ENSG00000143033	metal response element binding transcription factor 2
MXD1	ENSG00000059728	MAX dimerization protein 1
MXD3	ENSG00000213347	MAX dimerization protein 3
MXD4	ENSG00000123933	MAX dimerization protein 4
MYC	ENSG00000136997	MYC proto-oncogene, bHLH transcription factor
MYH10	ENSG00000133026	myosin heavy chain 10
NAP1L1	ENSG00000187109	nucleosome assembly protein 1 like 1
NASP	ENSG00000132780	nuclear autoantigenic sperm protein
NBN	ENSG00000104320	nibrin
NCAPD2	ENSG00000010292	non-SMC condensin I complex subunit D2
NCL	ENSG00000115053	nucleolin
NDC80	ENSG00000080986	NDC80 kinetochore complex component
NEK2	ENSG00000117650	NIMA related kinase 2
NET1	ENSG00000173848	neuroepithelial cell transforming 1
NF1	ENSG00000196712	neurofibromin 1
NIN	ENSG00000100503	ninein
NINJ1	ENSG00000131669	ninjurin 1
NOLC1	ENSG00000166197	nucleolar and coiled-body phosphoprotein 1
NOTCH1	ENSG00000148400	notch receptor 1
NSD2	ENSG00000109685	nuclear receptor binding SET domain protein 2
NUDT21	ENSG00000167005	nudix hydrolase 21
NUMA1	ENSG00000137497	nuclear mitotic apparatus protein 1
NUP107	ENSG00000111581	nucleoporin 107
NUP153	ENSG00000124789	nucleoporin 153
NUP205	ENSG00000155561	nucleoporin 205
NUP50	ENSG00000093000	nucleoporin 50
NUP98	ENSG00000110713	nucleoporin 98 and 96 precursor
NUPR1	ENSG00000176046	nuclear protein 1, transcriptional regulator
NUSAP1	ENSG00000137804	nucleolar and spindle associated protein 1
ODC1	ENSG00000115758	ornithine decarboxylase 1
ODF2	ENSG00000136811	outer dense fiber of sperm tails 2
ORC2	ENSG00000115942	origin recognition complex subunit 2
ORC5	ENSG00000164815	origin recognition complex subunit 5
ORC6	ENSG00000091651	origin recognition complex subunit 6
PAFAH1B1	ENSG00000007168	platelet activating factor acetylhydrolase 1b regulatory subunit 1
PAICS	ENSG00000128050	phosphoribosylaminoimidazole carboxylase and phosphoribosylaminoimidazolesuccinocarboxamide synthase
PALLD	ENSG00000129116	palladin, cytoskeletal associated protein
PAN2	ENSG00000135473	PAN2 poly(A) specific ribonuclease subunit
PBK	ENSG00000168078	PDZ binding kinase
PCM1	ENSG00000078674	pericentriolar material 1
PCNA	ENSG00000132646	proliferating cell nuclear antigen
PDGFA	ENSG00000197461	platelet derived growth factor subunit A
PDLIM5	ENSG00000163110	PDZ and LIM domain 5
PDS5B	ENSG00000083642	PDS5 cohesin associated factor B
PHF5A	ENSG00000100410	PHD finger protein 5A
PHLDA3	ENSG00000174307	pleckstrin homology like domain family A member 3
PIDD1	ENSG00000177595	p53-induced death domain protein 1
PIF1	ENSG00000140451	PIF1 5-to-3 DNA helicase
PLEKHG2	ENSG00000090924	pleckstrin homology and RhoGEF domain containing G2
PLK1	ENSG00000166851	polo like kinase 1
PLK2	ENSG00000145632	polo like kinase 2
PLK3	ENSG00000173846	polo like kinase 3
PLK4	ENSG00000142731	polo like kinase 4
PLXNB2	ENSG00000196576	plexin B2
PMM1	ENSG00000100417	phosphomannomutase 1
PMS2	ENSG00000122512	PMS1 homolog 2, mismatch repair system component
POLD2	ENSG00000106628	DNA polymerase delta 2, accessory subunit
POLD3	ENSG00000077514	DNA polymerase delta 3, accessory subunit
POLE4	ENSG00000115350	DNA polymerase epsilon 4, accessory subunit
POLH	ENSG00000170734	DNA polymerase eta
POLQ	ENSG00000051341	DNA polymerase theta
POM121	ENSG00000196313	POM121 transmembrane nucleoporin
POP7	ENSG00000172336	POP7 homolog, ribonuclease P/MRP subunit
PPM1D	ENSG00000170836	protein phosphatase Mg2+/Mn2+ dependent 1D
PPP1R15A	ENSG00000087074	protein phosphatase 1 regulatory subunit 15A
PPP1R8	ENSG00000117751	protein phosphatase 1 regulatory subunit 8
PPP4R2	ENSG00000163605	protein phosphatase 4 regulatory subunit 2
PRC1	ENSG00000198901	protein regulator of cytokinesis 1
PREX1	ENSG00000124126	phosphatidylinositol-3,4,5-trisphosphate dependent Rac exchange factor 1
PRIM2	ENSG00000146143	DNA primase subunit 2
PRKAB1	ENSG00000111725	protein kinase AMP-activated non-catalytic subunit beta 1
PRKDC	ENSG00000253729	protein kinase, DNA-activated, catalytic subunit
PRMT5	ENSG00000100462	protein arginine methyltransferase 5
PROCR	ENSG00000101000	protein C receptor
PRP4K	ENSG00000112739	pre-mRNA processing protein 4 kinase
PSIP1	ENSG00000164985	PC4 and SFRS1 interacting protein 1
PSMC3IP	ENSG00000131470	PSMC3 interacting protein
PTPRE	ENSG00000132334	protein tyrosine phosphatase receptor type E
PTTG1	ENSG00000164611	pituitary tumor-transforming gene 1 protein
PURA	ENSG00000185129	purine rich element binding protein A
PVT1	ENSG00000249859	Pvt1 oncogene (non-protein coding)
PXN	ENSG00000089159	paxillin
RAB3GAP1	ENSG00000115839	RAB3 GTPase activating non-catalytic protein subunit 1
RABGAP1	ENSG00000011454	RAB GTPase activating protein 1
RACGAP1	ENSG00000161800	Rac GTPase activating protein 1
RAD1	ENSG00000113456	RAD1 checkpoint DNA exonuclease
RAD21	ENSG00000164754	RAD21 cohesin complex component
RAD23B	ENSG00000119318	RAD23 homolog B, nucleotide excision repair protein
RAD50	ENSG00000113522	RAD50 double strand break repair protein
RAD51AP1	ENSG00000111247	RAD51 associated protein 1
RAD51C	ENSG00000108384	RAD51 paralog C
RAD54L	ENSG00000085999	RAD54 like
RALGDS	ENSG00000160271	ral guanine nucleotide dissociation stimulator
RAP2B	ENSG00000181467	RAP2B, member of RAS oncogene family
RBL1	ENSG00000080839	RB transcriptional corepressor like 1 (p107)
RETSAT	ENSG00000042445	retinol saturase
RFC1	ENSG00000035928	replication factor C subunit 1
RFC2	ENSG00000049541	replication factor C subunit 2
RHBDF2	ENSG00000129667	rhomboid 5 homolog 2
RHOF	ENSG00000139725	ras homolog family member F
RNF19B	ENSG00000116514	ring finger protein 19B
ROCK1	ENSG00000067900	Rho associated coiled-coil containing protein kinase 1
RPA2	ENSG00000117748	replication protein A2
RPA3	ENSG00000106399	replication protein A3
RPS27L	ENSG00000185088	ribosomal protein S27 like
RPS6KA5	ENSG00000100784	ribosomal protein S6 kinase A5
RRAD	ENSG00000166592	RRAD, Ras related glycolysis inhibitor and calcium channel regulator
RRM2	ENSG00000171848	ribonucleotide reductase regulatory subunit M2
RXRA	ENSG00000186350	retinoid X receptor alpha
SAP30	ENSG00000164105	sin3A associated protein 30
SASS6	ENSG00000156876	SAS-6 centriolar assembly protein
SAT1	ENSG00000130066	spermidine/spermine N1-acetyltransferase 1
SDC1	ENSG00000115884	syndecan 1
SEC61A1	ENSG00000058262	SEC61 translocon subunit alpha 1
SESN1	ENSG00000080546	sestrin 1
SFN	ENSG00000175793	stratifin (14-3-3 sigma)
SFPQ	ENSG00000116560	splicing factor proline and glutamine rich
SHMT1	ENSG00000176974	serine hydroxymethyltransferase 1
SHROOM1	ENSG00000164403	shroom family member 1
SLBP	ENSG00000163950	stem-loop binding protein
SLC35D1	ENSG00000116704	solute carrier family 35 member D1
SLC3A2	ENSG00000168003	solute carrier family 3 member 2
SLC7A1	ENSG00000139514	solute carrier family 7 member 1
SMARCC1	ENSG00000173473	SWI/SNF related matrix associated actin dependent regulator of chromatin subfamily C member 1
SMC1A	ENSG00000072501	structural maintenance of chromosomes 1A
SMC2	ENSG00000136824	structural maintenance of chromosomes 2
SMC3	ENSG00000108055	structural maintenance of chromosomes 3
SMC4	ENSG00000113810	structural maintenance of chromosomes 4
SMC6	ENSG00000163029	structural maintenance of chromosomes 6
SNRPD1	ENSG00000167088	small nuclear ribonucleoprotein D1 polypeptide
SOCS1	ENSG00000185338	suppressor of cytokine signaling 1
SOS1	ENSG00000115904	SOS Ras/Rac guanine nucleotide exchange factor 1
SP1	ENSG00000185591	Sp1 transcription factor
SPAG5	ENSG00000076382	sperm associated antigen 5
SPC25	ENSG00000152253	SPC25 component of NDC80 kinetochore complex
SPHK1	ENSG00000176170	sphingosine kinase 1
SPTAN1	ENSG00000197694	spectrin alpha, non-erythrocytic 1
SPTBN1	ENSG00000115306	spectrin beta, non-erythrocytic 1
SQLE	ENSG00000104549	squalene epoxidase
SRSF1	ENSG00000136450	serine and arginine rich splicing factor 1
SRSF10	ENSG00000188529	serine and arginine rich splicing factor 10
SRSF2	ENSG00000161547	serine and arginine rich splicing factor 2
SS18	ENSG00000141380	SS18 subunit of BAF chromatin remodeling complex
SSH2	ENSG00000141298	slingshot protein phosphatase 2
STAG1	ENSG00000118007	stromal antigen 1
STAU1	ENSG00000124214	staufen double-stranded RNA binding protein 1
STIL	ENSG00000123473	STIL centriolar assembly protein
STMN1	ENSG00000117632	stathmin 1
STOM	ENSG00000148175	stomatin
SUN2	ENSG00000100242	Sad1 and UNC84 domain containing 2
SUV39H1	ENSG00000101945	suppressor of variegation 3-9 homolog 1
SYNCRIP	ENSG00000135316	synaptotagmin binding cytoplasmic RNA interacting protein
TACC3	ENSG00000013810	transforming acidic coiled-coil containing protein 3
TAP1	ENSG00000168394	transporter associated with antigen processing 1
TCF19	ENSG00000137310	transcription factor 19
TCHH	ENSG00000159450	trichohyalin
TCN2	ENSG00000185339	transcobalamin 2
TENT4A	ENSG00000112941	terminal nucleotidyltransferase 4A
TGFA	ENSG00000163235	transforming growth factor alpha
TGFB1	ENSG00000105329	transforming growth factor beta 1
TIPIN	ENSG00000075131	TIMELESS interacting protein
TK1	ENSG00000167900	thymidine kinase 1
TLE3	ENSG00000140332	TLE family member 3, transcriptional corepressor
TLK1	ENSG00000198586	tousled like kinase 1
TM7SF3	ENSG00000064115	transmembrane 7 superfamily member 3
TMPO	ENSG00000120802	thymopoietin
TNFSF9	ENSG00000125657	TNF superfamily member 9
TNPO2	ENSG00000105576	transportin 2
TOB1	ENSG00000141232	transducer of ERBB2 1
TOP2A	ENSG00000131747	DNA topoisomerase II alpha
TP53	ENSG00000141510	tumor protein p53
TPX2	ENSG00000088325	TPX2 microtubule nucleation factor
TRA2B	ENSG00000136527	transformer 2 beta homolog
TRAF4	ENSG00000076604	TNF receptor associated factor 4
TRAIP	ENSG00000183763	TRAF interacting protein
TRIAP1	ENSG00000170855	TP53 regulated inhibitor of apoptosis 1
TRIB3	ENSG00000101255	tribbles pseudokinase 3
TRIP13	ENSG00000071539	thyroid hormone receptor interactor 13
TROAP	ENSG00000135451	trophinin associated protein
TSC22D1	ENSG00000102804	TSC22 domain family member 1
TSPYL2	ENSG00000184205	TSPY like 2
TTK	ENSG00000112742	TTK protein kinase
TUBB	ENSG00000196230	tubulin beta class I
TUBD1	ENSG00000108423	tubulin delta 1
TUBGCP3	ENSG00000126216	tubulin gamma complex associated protein 3
TUBGCP5	ENSG00000275835	tubulin gamma complex associated protein 5
UBE2C	ENSG00000175063	ubiquitin conjugating enzyme E2 C
UBE2S	ENSG00000108106	ubiquitin conjugating enzyme E2 S
UBE2T	ENSG00000077152	ubiquitin conjugating enzyme E2 T
UBR7	ENSG00000012963	ubiquitin protein ligase E3 component N-recognin 7
UCK2	ENSG00000143179	uridine-cytidine kinase 2
UNG	ENSG00000076248	uracil DNA glycosylase
UPF1	ENSG00000005007	UPF1 RNA helicase and ATPase
UPP1	ENSG00000183696	uridine phosphorylase 1
USP1	ENSG00000162607	ubiquitin specific peptidase 1
VCL	ENSG00000035403	vinculin
VDR	ENSG00000111424	vitamin D receptor
WASF1	ENSG00000112290	WAS protein family member 1
WASL	ENSG00000106299	WASL actin nucleation promoting factor
WDR90	ENSG00000161996	WD repeat domain 90
WEE1	ENSG00000166483	WEE1 G2 checkpoint kinase
WRN	ENSG00000165392	Werner syndrome RecQ like helicase
WWP1	ENSG00000123124	WW domain containing E3 ubiquitin protein ligase 1
XPC	ENSG00000154767	XPC complex subunit, DNA damage recognition and repair factor
XPO1	ENSG00000082898	exportin 1
ZFP36L1	ENSG00000185650	ZFP36 ring finger protein like 1
ZMAT3	ENSG00000172667	zinc finger matrin-type 3
ZNF365	ENSG00000138311	zinc finger protein 365
ZW10	ENSG00000086827	zeste white 10 homolog, kinetochore protein

## Sheet: G2-M Checkpoint
Leading-edge genes: G2M Checkpoint
NES		-3.332	-3.508	-2.436
FDR (BH)		1.60e-40	2.06e-54	9.76e-14
#	Gene Symbol	X8 vs. X0	C8 vs. C0	C8 vs. X8	Present in N contrasts
1	ABL1	✓	–	–	1
2	AMD1	✓	✓	–	2
3	ARID4A	–	–	✓	1
4	ATF5	✓	–	–	1
5	ATRX	–	–	✓	1
6	AURKA	✓	✓	✓	3
7	AURKB	✓	✓	–	2
8	BARD1	✓	✓	✓	3
9	BCL3	–	–	✓	1
10	BIRC5	✓	✓	–	2
11	BRCA2	–	✓	✓	2
12	BUB1	✓	✓	✓	3
13	BUB3	✓	✓	–	2
14	CASP8AP2	–	✓	✓	2
15	CBX1	–	✓	✓	2
16	CCNA2	✓	✓	✓	3
17	CCNB2	✓	✓	✓	3
18	CCNF	✓	✓	✓	3
19	CCNT1	–	–	✓	1
20	CDC20	✓	✓	–	2
21	CDC25A	✓	–	–	1
22	CDC25B	✓	✓	–	2
23	CDC27	–	✓	✓	2
24	CDC7	–	✓	✓	2
25	CDK1	–	✓	✓	2
26	CDK4	✓	–	–	1
27	CDKN1B	–	✓	✓	2
28	CDKN2C	✓	✓	–	2
29	CDKN3	✓	✓	–	2
30	CENPA	✓	✓	✓	3
31	CENPE	✓	✓	✓	3
32	CENPF	✓	✓	✓	3
33	CHAF1A	✓	–	–	1
34	CHEK1	–	✓	–	1
35	CHMP1A	✓	–	–	1
36	CKS2	✓	✓	✓	3
37	CTCF	✓	✓	–	2
38	CUL1	–	✓	–	1
39	CUL3	–	✓	–	1
40	CUL4A	–	✓	✓	2
41	CUL5	–	–	✓	1
42	DBF4	✓	✓	✓	3
43	DDX39A	✓	–	–	1
44	DKC1	✓	–	–	1
45	DTYMK	✓	–	–	1
46	E2F1	✓	–	–	1
47	E2F2	✓	✓	–	2
48	E2F3	–	✓	–	1
49	E2F4	✓	–	–	1
50	ESPL1	✓	✓	✓	3
51	EZH2	✓	✓	–	2
52	FANCC	–	✓	✓	2
53	FBXO5	✓	✓	✓	3
54	G3BP1	–	✓	✓	2
55	H2AX	✓	✓	–	2
56	H2AZ1	✓	–	–	1
57	H2AZ2	✓	–	–	1
58	HMGB3	✓	✓	–	2
59	HMMR	✓	✓	✓	3
60	HNRNPD	✓	–	–	1
61	HNRNPU	–	✓	✓	2
62	HSPA8	–	–	✓	1
63	HUS1	–	–	✓	1
64	INCENP	✓	✓	✓	3
65	KATNA1	–	✓	✓	2
66	KIF11	✓	✓	✓	3
67	KIF15	✓	✓	✓	3
68	KIF20B	✓	✓	✓	3
69	KIF22	✓	✓	–	2
70	KIF23	✓	✓	✓	3
71	KIF2C	✓	✓	✓	3
72	KIF4A	✓	✓	✓	3
73	KIF5B	–	✓	✓	2
74	KMT5A	✓	✓	–	2
75	KNL1	✓	✓	✓	3
76	KPNA2	✓	✓	✓	3
77	KPNB1	–	✓	✓	2
78	LBR	✓	✓	✓	3
79	LIG3	–	✓	✓	2
80	LMNB1	✓	✓	✓	3
81	MAD2L1	✓	✓	–	2
82	MAP3K20	–	✓	✓	2
83	MCM2	✓	–	–	1
84	MCM3	✓	–	–	1
85	MCM5	✓	–	–	1
86	MCM6	✓	✓	–	2
87	MKI67	✓	✓	✓	3
88	MNAT1	–	–	✓	1
89	MTF2	–	✓	–	1
90	MYC	✓	✓	–	2
91	NCL	–	–	✓	1
92	NDC80	✓	✓	✓	3
93	NEK2	✓	✓	✓	3
94	NOLC1	–	✓	–	1
95	NSD2	–	✓	–	1
96	NUMA1	✓	✓	–	2
97	NUP50	✓	✓	–	2
98	NUP98	–	✓	✓	2
99	NUSAP1	✓	✓	✓	3
100	ODC1	✓	✓	–	2
101	ODF2	✓	✓	–	2
102	ORC5	–	✓	–	1
103	ORC6	✓	–	–	1
104	PAFAH1B1	–	✓	✓	2
105	PBK	–	✓	✓	2
106	PDS5B	–	✓	✓	2
107	PLK1	✓	✓	–	2
108	PLK4	✓	✓	✓	3
109	POLQ	–	✓	✓	2
110	PRC1	✓	✓	✓	3
111	PRIM2	–	✓	✓	2
112	PRMT5	✓	–	–	1
113	PRP4K	–	✓	✓	2
114	PTTG1	✓	✓	–	2
115	PURA	✓	–	–	1
116	RACGAP1	✓	✓	✓	3
117	RAD21	✓	✓	✓	3
118	RAD23B	–	–	✓	1
119	RAD54L	–	–	✓	1
120	RBL1	–	–	✓	1
121	RPA2	✓	–	–	1
122	RPS6KA5	✓	–	–	1
123	SAP30	✓	–	–	1
124	SFPQ	✓	✓	–	2
125	SLC7A1	✓	–	–	1
126	SMARCC1	–	–	✓	1
127	SMC1A	–	–	✓	1
128	SMC2	–	✓	✓	2
129	SMC4	✓	✓	✓	3
130	SNRPD1	–	✓	✓	2
131	SQLE	✓	✓	–	2
132	SRSF1	–	✓	✓	2
133	SRSF10	–	✓	✓	2
134	SRSF2	✓	–	–	1
135	SS18	–	✓	–	1
136	STAG1	–	✓	✓	2
137	STIL	✓	✓	✓	3
138	SUV39H1	✓	✓	–	2
139	SYNCRIP	✓	✓	–	2
140	TACC3	✓	✓	✓	3
141	TENT4A	✓	✓	–	2
142	TGFB1	✓	–	–	1
143	TLE3	✓	✓	–	2
144	TMPO	✓	✓	✓	3
145	TNPO2	✓	–	–	1
146	TOP2A	✓	✓	✓	3
147	TPX2	✓	✓	✓	3
148	TRA2B	–	✓	✓	2
149	TRAIP	✓	✓	–	2
150	TROAP	✓	✓	✓	3
151	TTK	✓	✓	✓	3
152	UBE2C	✓	✓	✓	3
153	UBE2S	✓	✓	–	2
154	UCK2	✓	–	–	1
155	UPF1	✓	–	–	1
156	WRN	–	✓	✓	2
157	XPO1	–	✓	✓	2

## Sheet: E2F Targets
Leading-edge genes: E2F Targets
NES		-2.835	-3.146	-2.237
FDR (BH)		8.54e-23	4.52e-36	6.36e-10
#	Gene Symbol	X8 vs. X0	C8 vs. C0	C8 vs. X8	Present in N contrasts
1	ANP32E	✓	✓	✓	3
2	ASF1A	–	✓	✓	2
3	ASF1B	✓	–	–	1
4	ATAD2	–	✓	✓	2
5	AURKA	✓	✓	✓	3
6	AURKB	✓	✓	–	2
7	BARD1	✓	✓	✓	3
8	BIRC5	✓	✓	–	2
9	BRCA1	–	✓	✓	2
10	BRCA2	–	✓	✓	2
11	BRMS1L	–	–	✓	1
12	BUB1B	✓	✓	✓	3
13	CBX5	–	✓	✓	2
14	CCNB2	✓	✓	✓	3
15	CCNE1	✓	✓	–	2
16	CDC20	✓	✓	–	2
17	CDC25A	✓	✓	–	2
18	CDC25B	✓	✓	–	2
19	CDCA3	✓	✓	–	2
20	CDCA8	✓	✓	✓	3
21	CDK1	–	✓	✓	2
22	CDK4	✓	–	–	1
23	CDKN1B	–	✓	✓	2
24	CDKN2C	✓	✓	–	2
25	CDKN3	✓	✓	–	2
26	CENPE	✓	✓	✓	3
27	CHEK1	–	✓	–	1
28	CHEK2	–	✓	✓	2
29	CIT	✓	✓	✓	3
30	CKS2	✓	✓	✓	3
31	CNOT9	–	✓	✓	2
32	CSE1L	–	–	✓	1
33	CTCF	✓	✓	–	2
34	DCK	✓	✓	–	2
35	DCLRE1B	✓	✓	–	2
36	DCTPP1	✓	–	–	1
37	DDX39A	✓	–	–	1
38	DEK	–	✓	✓	2
39	DEPDC1	✓	✓	✓	3
40	DIAPH3	–	✓	✓	2
41	DLGAP5	✓	✓	✓	3
42	DNMT1	✓	–	–	1
43	DSCC1	–	✓	✓	2
44	E2F8	✓	✓	–	2
45	ESPL1	✓	✓	✓	3
46	EZH2	✓	✓	–	2
47	GINS1	–	✓	✓	2
48	GINS3	✓	✓	–	2
49	H2AX	✓	✓	–	2
50	H2AZ1	✓	✓	–	2
51	HELLS	–	✓	✓	2
52	HMGB2	✓	✓	✓	3
53	HMGB3	✓	✓	–	2
54	HMMR	✓	✓	✓	3
55	HNRNPD	✓	–	–	1
56	HUS1	–	–	✓	1
57	IPO7	–	✓	✓	2
58	JPT1	–	✓	–	1
59	KIF18B	✓	✓	✓	3
60	KIF22	✓	✓	–	2
61	KIF2C	✓	✓	✓	3
62	KIF4A	✓	✓	✓	3
63	KPNA2	✓	✓	✓	3
64	LBR	✓	✓	✓	3
65	LMNB1	✓	✓	✓	3
66	MAD2L1	✓	✓	–	2
67	MCM2	✓	–	–	1
68	MCM3	✓	–	–	1
69	MCM5	✓	–	–	1
70	MCM6	✓	✓	–	2
71	MCM7	✓	–	–	1
72	MELK	–	✓	✓	2
73	MKI67	✓	✓	✓	3
74	MMS22L	–	✓	✓	2
75	MRE11	–	–	✓	1
76	MSH2	–	✓	–	1
77	MXD3	✓	✓	–	2
78	MYC	✓	✓	–	2
79	NAP1L1	–	–	✓	1
80	NASP	–	✓	–	1
81	NBN	–	✓	✓	2
82	NCAPD2	✓	✓	✓	3
83	NOLC1	–	✓	–	1
84	NUDT21	–	✓	–	1
85	NUP107	–	✓	✓	2
86	NUP153	–	✓	✓	2
87	NUP205	–	✓	✓	2
88	ORC2	–	✓	✓	2
89	ORC6	✓	✓	–	2
90	PAICS	–	✓	✓	2
91	PAN2	–	–	✓	1
92	PDS5B	–	✓	✓	2
93	PHF5A	–	✓	✓	2
94	PLK1	✓	✓	–	2
95	PLK4	✓	✓	✓	3
96	PMS2	–	✓	✓	2
97	POLD2	✓	–	–	1
98	POLD3	–	✓	✓	2
99	POLE4	✓	–	–	1
100	POP7	✓	–	–	1
101	PPP1R8	–	✓	–	1
102	PRIM2	–	✓	✓	2
103	PRKDC	–	✓	✓	2
104	PSIP1	–	✓	–	1
105	PSMC3IP	✓	–	–	1
106	PTTG1	✓	✓	–	2
107	RACGAP1	✓	✓	✓	3
108	RAD1	✓	✓	–	2
109	RAD21	✓	✓	✓	3
110	RAD50	–	✓	✓	2
111	RAD51AP1	–	✓	–	1
112	RAD51C	–	–	✓	1
113	RFC1	–	✓	–	1
114	RFC2	✓	–	–	1
115	RPA2	✓	–	–	1
116	RPA3	–	–	✓	1
117	RRM2	✓	✓	–	2
118	SHMT1	✓	–	–	1
119	SLBP	✓	✓	–	2
120	SMC1A	–	–	✓	1
121	SMC3	–	✓	✓	2
122	SMC4	✓	✓	✓	3
123	SMC6	–	✓	✓	2
124	SPAG5	✓	✓	✓	3
125	SPC25	✓	✓	–	2
126	SRSF1	–	✓	✓	2
127	SRSF2	✓	✓	–	2
128	STAG1	–	✓	✓	2
129	STMN1	–	✓	–	1
130	SUV39H1	✓	✓	–	2
131	SYNCRIP	✓	✓	–	2
132	TACC3	✓	✓	–	2
133	TCF19	✓	–	–	1
134	TIPIN	✓	✓	–	2
135	TK1	✓	–	–	1
136	TMPO	✓	✓	✓	3
137	TOP2A	✓	✓	✓	3
138	TP53	–	✓	✓	2
139	TRA2B	–	✓	✓	2
140	TRIP13	✓	✓	–	2
141	TUBB	–	✓	–	1
142	UBE2S	✓	✓	–	2
143	UBE2T	✓	✓	–	2
144	UBR7	✓	✓	–	2
145	UNG	✓	–	–	1
146	USP1	✓	✓	–	2
147	WDR90	✓	–	–	1
148	WEE1	✓	✓	✓	3
149	XPO1	–	✓	✓	2
150	ZW10	–	✓	✓	2

## Sheet: Mitotic Spindle
Leading-edge genes: Mitotic Spindle
NES		-2.496	-2.961	-2.227
FDR (BH)		7.30e-15	6.92e-28	6.02e-10
#	Gene Symbol	X8 vs. X0	C8 vs. C0	C8 vs. X8	Present in N contrasts
1	ABL1	✓	–	–	1
2	ABR	✓	–	–	1
3	ACTN4	✓	–	–	1
4	AKAP13	–	✓	✓	2
5	ALMS1	–	✓	✓	2
6	ANLN	✓	✓	–	2
7	APC	–	–	✓	1
8	ARAP3	–	–	✓	1
9	ARFGEF1	–	–	✓	1
10	ARFIP2	✓	–	–	1
11	ARHGAP29	✓	✓	–	2
12	ARHGAP5	–	✓	✓	2
13	ARHGDIA	✓	–	–	1
14	ARHGEF12	–	✓	✓	2
15	ARHGEF2	✓	–	–	1
16	AURKA	✓	✓	✓	3
17	BCAR1	✓	–	–	1
18	BCR	✓	–	–	1
19	BIN1	✓	–	–	1
20	BIRC5	✓	✓	–	2
21	BRCA2	–	✓	✓	2
22	BUB1	✓	✓	✓	3
23	CCDC88A	✓	✓	–	2
24	CCNB2	✓	✓	✓	3
25	CD2AP	–	✓	✓	2
26	CDC27	–	✓	✓	2
27	CDC42BPA	–	–	✓	1
28	CDC42EP1	✓	✓	–	2
29	CDK1	–	✓	✓	2
30	CDK5RAP2	–	✓	✓	2
31	CENPE	✓	✓	✓	3
32	CENPF	✓	✓	✓	3
33	CEP192	–	✓	✓	2
34	CEP57	–	✓	✓	2
35	CKAP5	–	✓	✓	2
36	CLASP1	–	✓	✓	2
37	CLIP1	–	✓	✓	2
38	CNTRL	✓	✓	✓	3
39	CNTROB	✓	–	–	1
40	CSNK1D	✓	–	–	1
41	CTTN	✓	–	–	1
42	DLGAP5	✓	✓	✓	3
43	DST	–	–	✓	1
44	DYNC1H1	–	–	✓	1
45	DYNLL2	✓	–	–	1
46	ECT2	✓	✓	✓	3
47	EPB41	–	✓	✓	2
48	ESPL1	✓	✓	✓	3
49	EZR	✓	–	–	1
50	FBXO5	✓	✓	✓	3
51	FGD6	–	–	✓	1
52	FLNA	✓	–	–	1
53	FSCN1	✓	–	–	1
54	GEMIN4	✓	✓	–	2
55	HOOK3	–	✓	✓	2
56	INCENP	✓	✓	✓	3
57	ITSN1	–	✓	✓	2
58	KATNA1	–	✓	✓	2
59	KIF11	✓	✓	✓	3
60	KIF15	✓	✓	✓	3
61	KIF1B	–	–	✓	1
62	KIF20B	✓	✓	✓	3
63	KIF22	✓	✓	–	2
64	KIF23	✓	✓	✓	3
65	KIF2C	✓	✓	✓	3
66	KIF3C	✓	✓	–	2
67	KIF4A	✓	✓	✓	3
68	KIF5B	–	✓	✓	2
69	KNTC1	–	✓	✓	2
70	LMNB1	✓	✓	✓	3
71	LRPPRC	–	–	✓	1
72	MAP1S	✓	–	–	1
73	MYH10	–	✓	✓	2
74	NDC80	✓	✓	✓	3
75	NEK2	✓	✓	–	2
76	NET1	✓	–	–	1
77	NF1	–	–	✓	1
78	NIN	–	–	✓	1
79	NUMA1	✓	✓	–	2
80	NUSAP1	✓	✓	✓	3
81	PAFAH1B1	–	✓	–	1
82	PALLD	–	–	✓	1
83	PCM1	–	✓	✓	2
84	PDLIM5	–	✓	✓	2
85	PIF1	✓	✓	✓	3
86	PLEKHG2	✓	✓	–	2
87	PLK1	✓	✓	–	2
88	PPP4R2	–	✓	✓	2
89	PRC1	✓	✓	✓	3
90	PREX1	✓	–	–	1
91	PXN	✓	–	–	1
92	RAB3GAP1	–	–	✓	1
93	RABGAP1	–	–	✓	1
94	RACGAP1	✓	✓	✓	3
95	RHOF	✓	–	–	1
96	ROCK1	–	✓	✓	2
97	SASS6	–	✓	✓	2
98	SHROOM1	✓	–	–	1
99	SMC1A	–	–	✓	1
100	SMC3	–	✓	✓	2
101	SMC4	✓	✓	✓	3
102	SOS1	–	✓	✓	2
103	SPTAN1	✓	–	–	1
104	SPTBN1	✓	–	–	1
105	SSH2	–	–	✓	1
106	STAU1	✓	–	–	1
107	SUN2	✓	–	–	1
108	TLK1	–	✓	✓	2
109	TOP2A	✓	✓	✓	3
110	TPX2	✓	✓	✓	3
111	TTK	✓	✓	✓	3
112	TUBD1	–	✓	✓	2
113	TUBGCP3	–	✓	–	1
114	TUBGCP5	✓	–	–	1
115	VCL	–	✓	✓	2
116	WASF1	–	✓	✓	2
117	WASL	–	✓	✓	2

## Sheet: p53 Pathway
Leading-edge genes: p53 Pathway
NES		3.148	3.548	2.172
FDR (BH)		1.58e-30	1.27e-43	5.38e-09
#	Gene Symbol	X8 vs. X0	C8 vs. C0	C8 vs. X8	Present in N contrasts
1	ABCC5	✓	✓	–	2
2	ABHD4	✓	–	–	1
3	AEN	✓	✓	✓	3
4	AK1	✓	✓	–	2
5	ANKRA2	✓	✓	–	2
6	APAF1	✓	–	–	1
7	ATF3	✓	✓	✓	3
8	BAIAP2	–	–	✓	1
9	BAK1	✓	✓	–	2
10	BAX	✓	✓	✓	3
11	BLCAP	✓	✓	✓	3
12	BMP2	–	✓	✓	2
13	BTG2	✓	✓	✓	3
14	CCNG1	✓	✓	–	2
15	CCNK	✓	✓	–	2
16	CD82	–	✓	✓	2
17	CDKN1A	✓	✓	✓	3
18	COQ8A	✓	✓	–	2
19	CTSD	–	–	✓	1
20	CYFIP2	✓	✓	–	2
21	DCXR	–	–	✓	1
22	DDB2	✓	✓	✓	3
23	DDIT3	–	–	✓	1
24	DGKA	✓	✓	✓	3
25	DRAM1	✓	✓	–	2
26	EI24	✓	✓	–	2
27	EPHA2	–	✓	✓	2
28	EPS8L2	✓	✓	✓	3
29	FAS	✓	✓	–	2
30	FBXW7	✓	✓	✓	3
31	FDXR	✓	✓	–	2
32	FUCA1	–	✓	–	1
33	GADD45A	–	✓	✓	2
34	H2AC25	–	–	✓	1
35	HBEGF	–	–	✓	1
36	HDAC3	–	–	✓	1
37	HRAS	–	✓	✓	2
38	HSPA4L	✓	✓	–	2
39	IER5	–	✓	✓	2
40	IP6K2	✓	✓	–	2
41	IRAK1	–	–	✓	1
42	ISCU	✓	✓	✓	3
43	ITGB4	–	✓	✓	2
44	KLF4	–	✓	✓	2
45	MAPKAPK3	–	–	✓	1
46	MDM2	✓	✓	–	2
47	MKNK2	✓	–	–	1
48	MXD1	–	✓	–	1
49	MXD4	✓	✓	–	2
50	NINJ1	✓	✓	–	2
51	NOTCH1	✓	✓	✓	3
52	NUPR1	–	✓	–	1
53	PCNA	✓	✓	–	2
54	PDGFA	✓	✓	✓	3
55	PHLDA3	✓	✓	✓	3
56	PIDD1	✓	✓	–	2
57	PLK2	✓	✓	–	2
58	PLK3	–	✓	✓	2
59	PLXNB2	✓	✓	✓	3
60	PMM1	–	–	✓	1
61	POLH	✓	✓	–	2
62	POM121	–	–	✓	1
63	PPM1D	✓	✓	✓	3
64	PPP1R15A	–	✓	✓	2
65	PRKAB1	✓	✓	✓	3
66	PROCR	✓	–	–	1
67	PTPRE	–	–	✓	1
68	PVT1	✓	✓	✓	3
69	RAD51C	✓	–	–	1
70	RALGDS	✓	✓	✓	3
71	RAP2B	✓	✓	✓	3
72	RETSAT	✓	✓	–	2
73	RHBDF2	✓	–	–	1
74	RNF19B	✓	✓	✓	3
75	RPS27L	✓	✓	–	2
76	RRAD	–	✓	✓	2
77	RXRA	–	✓	–	1
78	SAT1	✓	✓	–	2
79	SDC1	–	✓	✓	2
80	SEC61A1	✓	✓	–	2
81	SESN1	✓	✓	–	2
82	SFN	–	✓	✓	2
83	SLC35D1	✓	✓	–	2
84	SLC3A2	–	–	✓	1
85	SOCS1	–	✓	–	1
86	SP1	✓	–	–	1
87	SPHK1	–	–	✓	1
88	STOM	✓	✓	–	2
89	TAP1	✓	✓	–	2
90	TCHH	–	–	✓	1
91	TCN2	–	–	✓	1
92	TGFA	–	✓	✓	2
93	TGFB1	–	–	✓	1
94	TM7SF3	✓	–	–	1
95	TNFSF9	✓	✓	✓	3
96	TOB1	✓	✓	–	2
97	TRAF4	✓	✓	✓	3
98	TRIAP1	✓	✓	–	2
99	TRIB3	–	–	✓	1
100	TSC22D1	–	–	✓	1
101	TSPYL2	✓	–	–	1
102	UPP1	–	–	✓	1
103	VDR	–	✓	✓	2
104	WWP1	✓	–	–	1
105	XPC	✓	✓	–	2
106	ZFP36L1	–	–	✓	1
107	ZMAT3	✓	✓	–	2
108	ZNF365	–	–	✓	1
